# Supplementary material for: Ribosomal RNA-Specific Antisense DNA and Double-Stranded DNA Trigger rRNA Biogenesis and Insecticidal Effects on the Insect Pest Coccus hesperidum
Source: Int J Mol Sci. 2025 Aug 4;26(15):7530. doi: 10.3390/ijms26157530 (PMC12347445; doi:10.3390/ijms26157530)
Supplement: Supplementary file 1 [file ijms-26-07530-s001.zip]

Archive with 1 entries (1 files):
- ijms-3656404-supplementary.xlsx
