# Supplementary material for: Ribosomal RNA-Specific Antisense DNA and Double-Stranded DNA Trigger rRNA Biogenesis and Insecticidal Effects on the Insect Pest Coccus hesperidum
Source: Int J Mol Sci. 2025 Aug 4;26(15):7530. doi: 10.3390/ijms26157530 (PMC12347445; doi:10.3390/ijms26157530)
Supplement: Supplementary file 1 [file ijms-26-07530-s001.zip › ijms-3656404-supplementary.xlsx]

## Sheet: Лист1
id	KEGG_id	KEGG_description	Signature_description	InterPro_accession	InterPro_description	baseMean	log2FoldChange	lfcSE	stat	pvalue	padj	Control (1)	Control (2)	Coccus-11 (1)	Coccus-11 (2)
Ribosomal proteins
g11819	K02885	RP-L19e, RPL19; large subunit ribosomal protein L19e	Ribosomal protein L19 (L19e), Ribosomal protein L19, Coil	IPR015972, IPR035970	Ribosomal protein L19/L19e, domain 1, Ribosomal protein L19/L19e superfamily	5251.01	0.912638	0.0562233	16.2324	2.9765e-59	8.7051e-57	3660.95	3624.46	6483.21	7235.43
g19072	K02938	RP-L8e, RPL8; large subunit ribosomal protein L8e	RPL2p_RPL2a_RPL8e_RPL2o, Translation proteins SH3-like domain, 60S ribosomal protein L8, Ribosomal protein L2, domain 3, Nucleic acid-binding proteins, 60S ribosomal protein L2	IPR014726, IPR012340, IPR002171, IPR014722, IPR008991	Ribosomal protein L2, Translation protein SH3-like domain superfamily, Ribosomal protein L2, domain 3, Ribosomal protein L2, domain 2, Nucleic acid-binding, OB-fold	3799.44	0.871637	0.0596165	14.6207	2.07202e-48	4.82316e-46	2751.19	2618.99	4684.14	5143.45
g11351	K02964	RP-S18e, RPS18; small subunit ribosomal protein S18e	S13-like H2TH domain, 30s ribosomal protein s13, domain 2, 40S ribosomal protein S18, RPS13p_RPS13a_RPS18e_RPS13o	IPR027437, IPR010979, IPR001892	30s ribosomal protein S13, C-terminal, Ribosomal protein S13, Ribosomal protein S13-like, H2TH	2833.95	0.854141	0.0609694	14.0093	1.36653e-44	2.83394e-42	1977.64	2058.57	3538.83	3760.77
g3639	K02942	RP-LP1, RPLP1; large subunit ribosomal protein LP1	consensus disorder prediction, 60S acidic ribosomal protein P1, Ribosomal protein P2 signature	IPR038716, IPR001859	Trypanosoma cruzi ribosomal protein P2-like, Ribosomal protein P1/P2, N-terminal domain	1824.84	1.01185	0.0736842	13.7323	6.50355e-43	1.21606e-40	1218.7	1200.46	2318.46	2561.74
g18818	K02984	RP-S3Ae, RPS3A; small subunit ribosomal protein S3Ae				3665.25	0.722689	0.0534819	13.5128	1.3143e-41	2.20455e-39	2786.86	2744.76	4491.64	4637.75
g14018	K02995	RP-S8e, RPS8; small subunit ribosomal protein S8e	consensus disorder prediction, 40S ribosomal protein S8			3862.16	0.750273	0.0570429	13.1528	1.64011e-39	2.52799e-37	2867.14	2891.38	4634.5	5055.62
g6574	K02997	RP-S9e, RPS9; small subunit ribosomal protein S9e	Coil, 40S ribosomal protein S9, consensus disorder prediction, Alpha-L RNA-binding motif	IPR036986	RNA-binding S4 domain superfamily	2767.23	0.797488	0.0614868	12.9701	1.80856e-38	2.67902e-36	1950.89	2090.57	3464.98	3562.49
g11338	K02949	RP-S11e, RPS11; small subunit ribosomal protein S11e	Ribosomal protein S17 family signature, 40S ribosomal protein S11, Nucleic acid-binding proteins	IPR000266, IPR012340	Ribosomal protein S17/S11, Nucleic acid-binding, OB-fold	1453.73	1.00152	0.0778061	12.8721	6.46626e-38	9.10546e-36	957.604	978.678	1870.51	2008.14
g8599	K02934	RP-L6e, RPL6; large subunit ribosomal protein L6e	consensus disorder prediction, Translation proteins SH3-like domain	IPR008991, IPR014722	Translation protein SH3-like domain superfamily, Ribosomal protein L2, domain 2	3206.25	0.717467	0.0570103	12.5849	2.55789e-36	3.20607e-34	2405.77	2443.35	3885.08	4090.81
g16543	K02915	RP-L34e, RPL34; large subunit ribosomal protein L34e	Ribosomal protein L34 signature	IPR008195	Ribosomal protein L34Ae	1928.49	0.897583	0.0718478	12.4928	8.1688e-36	1.00186e-33	1311.94	1381.31	2404.42	2616.31
g3934	K02983	RP-S30e, RPS30; small subunit ribosomal protein S30e	consensus disorder prediction, Ubiquitin-like	IPR029071	Ubiquitin-like domain superfamily	1532.08	0.963482	0.078303	12.3045	8.56315e-35	9.76713e-33	1035.45	1041.19	1923.78	2127.91
g1949	K02866	RP-L10e, RPL10; large subunit ribosomal protein L10e	RPL10a_RPL10e, Ribosomal protein L16p/L10e, 60S ribosomal protein L10, Ribosomal protein L10e/L16	IPR001197, IPR036920	Ribosomal protein L10e, Ribosomal protein L10e/L16 superfamily	4078.86	0.666681	0.0544037	12.2543	1.59262e-34	1.73004e-32	3104.71	3199.5	4845.16	5166.07
g10791	K02974	RP-S24e, RPS24; small subunit ribosomal protein S24e	40S ribosomal protein S24, Coil, consensus disorder prediction, Ribosomal proteins S24e, L23 and L15e	IPR012678	Ribosomal protein L23/L15e core domain superfamily	1683.93	0.960974	0.0790842	12.1513	5.64787e-34	5.91006e-32	1177.34	1108.18	2092.06	2358.14
g9824	K02985	RP-S3e, RPS3; small subunit ribosomal protein S3e	40S ribosomal protein S3, Prokaryotic type KH domain (KH-domain type II), Ribosomal protein S3 C-terminal domain	IPR036419, IPR009019, IPR015946	K homology domain-like, alpha/beta, K homology domain superfamily, prokaryotic type, Ribosomal protein S3, C-terminal domain superfamily	4180.13	0.693178	0.057579	12.0387	2.22347e-33	2.24433e-31	3143.63	3244.15	4917.8	5414.93
g14312	K02930	RP-L4e, RPL4; large subunit ribosomal protein L4e	consensus disorder prediction, Ribosomal protein L4, 60S ribosomal protein L4	IPR023574	Ribosomal protein L4 domain superfamily	6100.44	0.603427	0.0502619	12.0057	3.31827e-33	3.32002e-31	4975.33	4710.31	7146.67	7569.45
g17291	K02958	RP-S15e, RPS15; small subunit ribosomal protein S15e	RPS19p_RPS19a_RPS15e_RPS19o, Ribosomal protein S19, consensus disorder prediction, Ribosomal protein S19 family signature, 40S ribosomal protein S15, 30s Ribosomal Protein S19; Chain A	IPR023575, IPR002222	Ribosomal protein S19/S15, Ribosomal protein S19/S15, superfamily	2060.28	0.794097	0.0668677	11.8756	1.58422e-32	1.51846e-30	1487.08	1526.44	2546.07	2681.51
g14197			60S ribosomal protein L13			2938.31	0.681682	0.0578671	11.7801	4.94178e-32	4.62016e-30	2264.68	2248.35	3547.3	3692.9
g10364	K02987	RP-S4e, RPS4; small subunit ribosomal protein S4e	40S ribosomal protein S4, RPS4a_RPS4e, 40S ribosomal protein S4, X isoform	IPR038237, IPR000876, IPR014722, IPR036986	Ribosomal protein S4e, RNA-binding S4 domain superfamily, Ribosomal protein S4e, central domain superfamily, Ribosomal protein L2, domain 2	4455.32	0.639417	0.0543956	11.7549	6.66023e-32	6.12633e-30	3566.08	3401.18	5243.47	5610.55
g17102	K02971	RP-S21e, RPS21; small subunit ribosomal protein S21e	RPS21e, 40S ribosomal protein S21	IPR001931, IPR038579	Ribosomal protein S21e superfamily, Ribosomal protein S21e	1314.94	1.09682	0.0933967	11.7436	7.61619e-32	6.94962e-30	881.385	794.106	1645.32	1938.94
g2599	K02901	RP-L27e, RPL27; large subunit ribosomal protein L27e	Translation proteins SH3-like domain, 60S ribosomal protein L27	IPR008991, IPR038655	Ribosomal protein L27e superfamily, Translation protein SH3-like domain superfamily	2705.95	0.771622	0.065807	11.7255	9.43007e-32	8.53646e-30	1967.91	2028.8	3231.31	3595.76
g8876	K02912	RP-L32e, RPL32; large subunit ribosomal protein L32e	Ribosomal protein L32e, Coil	IPR036351	Ribosomal protein L32e superfamily	2927.35	0.7477	0.0650283	11.4981	1.34913e-30	1.13987e-28	2151.97	2217.1	3463.77	3876.55
g8912	K02880	RP-L17e, RPL17; large subunit ribosomal protein L17e	Ribosomal protein L22, Ribosomal protein L22/L17, 60S ribosomal protein L17	IPR036394	Ribosomal protein L22/L17 superfamily	1668.29	0.824869	0.0719617	11.4626	2.03277e-30	1.65613e-28	1192.75	1214.6	2086.01	2179.81
g13985	K02995	RP-S8e, RPS8; small subunit ribosomal protein S8e	consensus disorder prediction, 40S ribosomal protein S8			1909.78	0.660988	0.0669795	9.86852	5.69994e-23	2.95516e-21	1472.49	1486.99	2341.46	2338.17
g5764	K02949	RP-S11e, RPS11; small subunit ribosomal protein S11e	Ribosomal protein S17 family signature, 40S ribosomal protein S11, Nucleic acid-binding proteins	IPR000266, IPR012340	Ribosomal protein S17/S11, Nucleic acid-binding, OB-fold	1011.68	0.845557	0.0887546	9.5269	1.62044e-21	7.76586e-20	711.108	735.311	1274.85	1325.45
g2507	K02942	RP-LP1, RPLP1; large subunit ribosomal protein LP1	consensus disorder prediction, 60S acidic ribosomal protein P1, Ribosomal protein P2 signature	IPR038716, IPR001859	Trypanosoma cruzi ribosomal protein P2-like, Ribosomal protein P1/P2, N-terminal domain	1079.4	0.93762	0.103806	9.03247	1.67838e-19	7.14315e-18	795.436	685.447	1293.01	1543.7
g3543	K02880	RP-L17e, RPL17; large subunit ribosomal protein L17e	Ribosomal protein L22, Ribosomal protein L22/L17, 60S ribosomal protein L17	IPR036394	Ribosomal protein L22/L17 superfamily	946.619	0.707489	0.0927835	7.62516	2.43738e-14	6.88138e-13	711.919	725.636	1125.94	1222.98
g5923	K02872	RP-L13Ae, RPL13A; large subunit ribosomal protein L13Ae	60S ribosomal protein L16, Ribosomal protein L13, Coil	IPR036899	Ribosomal protein L13 superfamily	1134.92	0.611426	0.0855177	7.1497	8.6965e-13	2.07515e-11	871.655	923.604	1337.81	1406.63
g2754	K02983	RP-S30e, RPS30; small subunit ribosomal protein S30e	consensus disorder prediction, Ubiquitin-like	IPR029071	Ubiquitin-like domain superfamily	653.42	0.674405	0.10911	6.18098	6.37067e-10	1.0781e-08	512.452	494.177	769.995	837.058
g6100	K02872	RP-L13Ae, RPL13A; large subunit ribosomal protein L13Ae	60S ribosomal protein L16, Ribosomal protein L13	IPR036899	Ribosomal protein L13 superfamily	272.076	1.01748	0.16701	6.0923	1.11297e-09	1.81091e-08	172.709	186.805	340.202	388.587
g11988	K02871	RP-L13, MRPL13, rplM; large subunit ribosomal protein L13	Ribosomal protein L13, RPL13p_RPL13Aa_RPL16e_RPL13o	IPR005822, IPR036899	Ribosomal protein L13 superfamily, Ribosomal protein L13	209.783	0.572761	0.185282	3.09129	0.00199286	0.00792006	162.979	174.153	238.505	263.494
Ribosome biogenesis proteins
g19577	K14840	NOP53, GLTSCR2; nucleolar protein 53	consensus disorder prediction, Gltscr2, Coil	IPR011687	Ribosome biogenesis protein Nop53/GLTSCR2	520.543	0.841443	0.120772	6.9672	3.2332e-12	7.18867e-11	385.961	360.213	685.247	650.75
g13976	K14775	UTP30, RSL1D1; ribosome biogenesis protein UTP30	consensus disorder prediction, Ribosomal protein L1, Coil	IPR016095, IPR023674	Ribosomal protein L1-like, Ribosomal protein L1, 3-layer alpha/beta-sandwich	462.942	0.765405	0.133991	5.71235	1.11428e-08	1.57296e-07	314.607	370.632	555.704	610.826
g18829	K14842	NSA2; ribosome biogenesis protein NSA2	consensus disorder prediction, NSA2, ribosome biogenesis homolog, Coil			442.206	0.614821	0.132352	4.64536	3.3948e-06	2.94457e-05	337.31	360.957	503.644	566.911
g764	K14832	MAK21, NOC1, CEBPZ; ribosome biogenesis protein MAK21	consensus disorder prediction, Coil, ARM repeat	IPR016024	Armadillo-type fold	395.557	0.375455	0.139796	2.68574	0.00723683	0.0235905	368.933	320.024	439.478	453.795
g6494	K14820	BRX1, BRIX1; ribosome biogenesis protein BRX1	Class II aaRS ABD-related, Ribosome biogenesis protein BRX1			163.073	0.567932	0.21212	2.67741	0.0074194	0.0240824	134.6	128.01	176.76	212.924
g734	K14863	WDR12, YTM1; ribosome biogenesis protein	consensus disorder prediction, WD40 repeat-like, G protein beta WD-40 repeat signature	IPR036322, IPR015943, IPR020472	G-protein beta WD-40 repeat, WD40/YVTN repeat-like-containing domain superfamily, WD40-repeat-containing domain superfamily	110.356	0.635151	0.256776	2.47356	0.0133773	0.0392371	93.2468	79.6339	123.49	145.055
Proteins involved in regulation of ribosome biogenesis
g4821	K07204	RAPTOR; regulatory associated protein of mTOR	Regulatory-associated protein of mTOR isoform 1, ARM repeat, Saccharomyces cerevisiae 175.8kDa hypothetical protein signature, WD40 repeat-like, consensus disorder prediction	IPR011989, IPR036322, IPR015943, IPR016024	WD40/YVTN repeat-like-containing domain superfamily, Armadillo-type fold, Armadillo-like helical, WD40-repeat-containing domain superfamily	466.079	-0.551072	0.126907	-4.34232	1.40983e-05	0.000105793	558.67	549.25	370.469	385.925
g13982	K07203	MTOR, FRAP, TOR; serine/threonine-protein kinase mTOR [EC:2.7.11.1]	Serine/threonine-protein kinase TOR, FKBP12-rapamycin-binding domain of FKBP-rapamycin-associated protein (FRAP), Tetratricopeptide repeat domain, ARM repeat, Protein kinase-like (PK-like)	IPR011009, IPR011989, IPR036940, IPR011990, IPR036738, IPR016024	Tetratricopeptide-like helical domain superfamily, Armadillo-type fold, Protein kinase-like domain superfamily, Armadillo-like helical, Phosphatidylinositol 3-/4-kinase, catalytic domain superfamily, FKBP12-rapamycin binding domain superfamily	188.504	-0.735637	0.20214	-3.63924	0.000273439	0.00143593	230.279	241.134	156.178	126.424
RNase H1
g11173	K03469	rnhA, RNASEH1; ribonuclease HI [EC:3.1.26.4]	Ribonuclease H-like	IPR012337, IPR036397	Ribonuclease H-like superfamily, Ribonuclease H superfamily	326.75	1.23467	0.159139	7.75841	8.60039e-15	2.56125e-13	172.709	216.574	447.953	469.764
Glycolytic enzymes
g9883	K01958	PC, pyc; pyruvate carboxylase [EC:6.4.1.1]	Aldolase, Pyruvate carboxylase, Acetyl-CoA carboxylase biotin carboxyl carrier protein, Single hybrid motif, Rudiment single hybrid motif, Coil, Biotin carboxylase, Glutathione synthetase ATP-binding domain-like, PreATP-grasp domain, Propionyl-CoA carboxylase subunit alpha, post-HMGL domain-like, pyruvate carboxylase f1077a mutant domain, PCB, Aldolase class I	IPR011053, IPR011054, IPR005930, IPR016185, IPR013785	Pyruvate carboxylase, Single hybrid motif, Rudiment single hybrid motif, Pre-ATP-grasp domain superfamily, Aldolase-type TIM barrel	1246.63	-0.710731	0.0858482	-8.27893	1.24289e-16	4.23177e-15	1554.38	1542.07	1002.45	887.628
g647	K00873	PK, pyk; pyruvate kinase [EC:2.7.1.40]	PK beta-barrel domain-like, Pyruvate kinase family signature, Pyruvate kinase PKM, Phosphoenolpyruvate/pyruvate domain, Pyruvate kinase, PK C-terminal domain-like	IPR036918, IPR040442, IPR015806, IPR015813, IPR001697, IPR011037	Pyruvate/Phosphoenolpyruvate kinase-like domain superfamily, Pyruvate kinase, C-terminal domain superfamily, Pyruvate kinase, insert domain superfamily, Pyruvate kinase-like, insert domain superfamily, Pyruvate kinase-like domain superfamily, Pyruvate kinase	1440.27	-0.348194	0.0758638	-4.58973	4.43821e-06	3.76819e-05	1608.71	1617.98	1282.11	1252.26
g7809	K00850	pfkA, PFK; 6-phosphofructokinase 1 [EC:2.7.1.11]	Phosphofructokinase domain, Phosphofructokinase, platelet b, Phosphofructokinase, ATP-dependent 6-phosphofructokinase, ATP-dependent 6-phosphofructokinase, platelet type, ATP-dependent phosphofructokinase family signature, ATP_PFK_euk	IPR009161, IPR035966, IPR022953	ATP-dependent 6-phosphofructokinase, eukaryotic-type, Phosphofructokinase superfamily, ATP-dependent 6-phosphofructokinase	340.112	-0.448618	0.150952	-2.97193	0.00295933	0.011056	415.962	369.144	277.247	298.094
Enzymes involved in production of energy from lipids
g3483	K14073	PNLIP, PL; pancreatic triacylglycerol lipase [EC:3.1.1.3]	PLAT/LH2 domain, Lipase/lipooxygenase domain (PLAT/LH2 domain), Triacylglycerol lipase family signature, Pancreatic triacylglycerol lipase, alpha/beta hydrolase, alpha/beta-Hydrolases, consensus disorder prediction	IPR000734, IPR029058, IPR036392	Triacylglycerol lipase family, PLAT/LH2 domain superfamily, Alpha/Beta hydrolase fold	314.087	4.13321	0.211419	19.5498	4.13994e-85	2.95126e-82	41.3529	26.7927	578.707	609.495
g6407	K06129	LYPLA3; lysophospholipase III [EC:3.1.1.5]	alpha/beta hydrolase, alpha/beta-Hydrolases	IPR029058	Alpha/Beta hydrolase fold	1470.64	1.27117	0.080329	15.8245	2.10724e-56	5.72267e-54	868.412	854.389	1974.63	2185.13
g14365	K01052	LIPA; lysosomal acid lipase/cholesteryl ester hydrolase [EC:3.1.1.13]	Lipase, Coil, alpha/beta hydrolase, Apolipoprotein A-I, alpha/beta-Hydrolases, Apolipoprotein	IPR029058	Alpha/Beta hydrolase fold	1727.57	0.468262	0.073532	6.36813	1.91347e-10	3.48086e-09	1401.95	1497.41	2066.64	1944.26
g14439	K01047	PLA2G, SPLA2; secretory phospholipase A2 [EC:3.1.1.4]	Phospholipase A2 group III, Phospholipase A2, PLA2, Phospholipase A2 domain	IPR036444	Phospholipase A2 domain superfamily	59.1498	1.23618	0.361607	3.41859	0.000629475	0.00293905	31.6228	38.7006	67.7983	98.4774
g1661	K14073	PNLIP, PL; pancreatic triacylglycerol lipase [EC:3.1.1.3]	PLAT/LH2 domain, Lipase/lipooxygenase domain (PLAT/LH2 domain), Triacylglycerol lipase family signature, Pancreatic triacylglycerol lipase, LPL_LIPH, alpha/beta hydrolase, alpha/beta-Hydrolases	IPR016272, IPR029058, IPR000734, IPR036392	Triacylglycerol lipase family, PLAT/LH2 domain superfamily, Alpha/Beta hydrolase fold, Lipase, LIPH-type	168.956	0.624198	0.204561	3.0514	0.0022778	0.00884294	128.113	137.685	199.763	210.263
Mitochondrial ATP synthase complex (complex V) proteins
g17087	K02130	ATPeF0F, ATP5J2; F-type H+-transporting ATPase subunit f				1133.43	0.766677	0.0850203	9.01757	1.923e-19	8.03433e-18	812.464	865.553	1437.08	1418.61
g16620	K02129	ATPeF0E, ATP5I; F-type H+-transporting ATPase subunit e				521.993	0.87651	0.119173	7.35494	1.91008e-13	5.00835e-12	375.42	360.957	675.561	676.034
g18782	K02138	ATPeF0D, ATP5H, ATP7; F-type H+-transporting ATPase subunit d	ATP synthase D chain-like, Coil	IPR036228	ATP synthase, F0 complex, subunit D superfamily, mitochondrial	982.234	0.588702	0.0890738	6.60915	3.86535e-11	7.74837e-10	779.219	789.64	1161.05	1199.03
g11498	K02133	ATPeF1B, ATP5B, ATP2; F-type H+-transporting ATPase subunit beta [EC:7.1.2.2]	ATP synthase subunit beta, C-terminal domain of alpha and beta subunits of F1 ATP synthase, ATPase_subunit_beta, N-terminal domain of alpha and beta subunits of F1 ATP synthase, AAA_5, P-loop containing nucleoside triphosphate hydrolases	IPR027417, IPR036121, IPR003593, IPR024034	ATPase, F1/V1/A1 complex, alpha/beta subunit, N-terminal domain superfamily, P-loop containing nucleoside triphosphate hydrolase, ATPase, F1/V1 complex, beta/alpha subunit, C-terminal, AAA+ ATPase domain	3443.53	-0.192851	0.0543584	-3.54778	0.0003885	0.00194523	3706.36	3640.09	3179.26	3248.42
g6733	K02137	ATPeF0O, ATP5O, ATP5; F-type H+-transporting ATPase subunit O	N-terminal domain of the delta subunit of the F1F0-ATP synthase, ATP synthase delta subunit signature	IPR000711, IPR026015	F1F0 ATP synthase OSCP/delta subunit, N-terminal domain superfamily, ATPase, OSCP/delta subunit	1027.73	0.315009	0.0924924	3.40578	0.00065975	0.00305774	899.224	931.791	1070.24	1209.68
g15251	K02140	ATPeFG, ATP5L, ATP20; F-type H+-transporting ATPase subunit g				491.191	0.342501	0.124089	2.76011	0.00577815	0.0195218	420.827	445.057	526.647	572.234
g12137	K02136	ATPeF1G, ATP5C1, ATP3; F-type H+-transporting ATPase subunit gamma	ATP synthase (F1-ATPase), gamma subunit, ATP_synthase_gamma, ATP synthase gamma subunit signature, ATP synthase subunit gamma, ATP synthase, gamma subunit, helix hairpin domain	IPR000131, IPR035968	ATP synthase, F1 complex, gamma subunit, ATP synthase, F1 complex, gamma subunit superfamily	1238.88	0.198578	0.080499	2.46683	0.0136314	0.0398666	1148.96	1158.78	1346.28	1301.5
Mitochondrial proteins involved in energy production
g7127	K01596	E4.1.1.32, pckA, PCK; phosphoenolpyruvate carboxykinase (GTP) [EC:4.1.1.32]	Phosphoenolpyruvate carboxykinase, cytosolic [GTP], PEP_carboxykin_GTP, PEP carboxykinase N-terminal domain, Coil, Phosphoenolpyruvate carboxykinase [GTP], mitochondrial, Phosphoenolpyruvate Carboxykinase, domain 1, PEP carboxykinase-like, Phosphoenolpyruvate Carboxykinase, domain 2	IPR008209, IPR008210, IPR013035	Phosphoenolpyruvate carboxykinase, C-terminal, Phosphoenolpyruvate carboxykinase, N-terminal, Phosphoenolpyruvate carboxykinase, GTP-utilising	1510.74	0.760076	0.0740894	10.2589	1.07932e-24	5.97609e-23	1125.45	1117.85	1875.35	1924.3
g15046	K00248	ACADS, bcd; butyryl-CoA dehydrogenase [EC:1.3.8.1]	PIGM, Acyl-CoA dehydrogenase FadE19, Acyl-CoA dehydrogenase, mitochondrial, Coil, Acyl-CoA dehydrogenase NM domain-like, Acyl-CoA dehydrogenase FadE25, Acyl-CoA dehydrogenase C-terminal domain-like	IPR046373, IPR009100, IPR037069, IPR036250	Acyl-CoA oxidase/dehydrogenase, middle domain superfamily, Acyl-CoA dehydrogenase/oxidase, N-terminal domain superfamily, Acyl-CoA dehydrogenase/oxidase, N-terminal and middle domain superfamily, Acyl-CoA dehydrogenase-like, C-terminal	488.815	0.593088	0.125761	4.71601	2.40515e-06	2.17034e-05	387.583	391.471	552.072	624.134
g16713	K09478	ACADSB; short-chain 2-methylacyl-CoA dehydrogenase [EC:1.3.8.5]	PIGM, Acyl-CoA dehydrogenase, mitochondrial, Acyl-CoA dehydrogenase short/branched chain, Acyl-CoA dehydrogenase NM domain-like, Acyl-CoA dehydrogenase C-terminal domain-like	IPR046373, IPR009100, IPR037069, IPR036250	Acyl-CoA oxidase/dehydrogenase, middle domain superfamily, Acyl-CoA dehydrogenase/oxidase, N-terminal domain superfamily, Acyl-CoA dehydrogenase/oxidase, N-terminal and middle domain superfamily, Acyl-CoA dehydrogenase-like, C-terminal	612.951	0.510359	0.114602	4.45333	8.45487e-06	6.72237e-05	538.399	473.338	722.778	717.288
g17156	K00252	GCDH, gcdH; glutaryl-CoA dehydrogenase [EC:1.3.8.6]	Glutaryl-CoA dehydrogenase, mitochondrial, glutaryl-CoA dehydrogenase, mitochondrial, Acyl-CoA dehydrogenase NM domain-like, Acyl-CoA dehydrogenase C-terminal domain-like	IPR046373, IPR009100, IPR037069, IPR036250	Acyl-CoA oxidase/dehydrogenase, middle domain superfamily, Acyl-CoA dehydrogenase/oxidase, N-terminal domain superfamily, Acyl-CoA dehydrogenase/oxidase, N-terminal and middle domain superfamily, Acyl-CoA dehydrogenase-like, C-terminal	254.013	0.398948	0.167798	2.37755	0.0174282	0.0491923	227.036	211.365	294.196	283.455
g13815	K00232	E1.3.3.6, ACOX1, ACOX3; acyl-CoA oxidase [EC:1.3.3.6]	Acyl-CoA_oxidase, Acyl-CoA dehydrogenase NM domain-like, Acyl-CoA dehydrogenase C-terminal domain-like, Acyl-coenzyme A oxidase	IPR046373, IPR009100, IPR012258, IPR037069, IPR036250	Acyl-CoA oxidase, Acyl-CoA oxidase/dehydrogenase, middle domain superfamily, Acyl-CoA dehydrogenase/oxidase, N-terminal domain superfamily, Acyl-CoA dehydrogenase/oxidase, N-terminal and middle domain superfamily, Acyl-CoA dehydrogenase-like, C-terminal	232.191	-1.73049	0.192513	-8.98894	2.49615e-19	1.03531e-17	366.501	347.561	116.226	98.4774
g9357	K11173	ADHFE1; c [EC:1.1.99.24]	Alcohol dehydrogenase, iron-containing, Dehydroquinate synthase-like, Probable hydroxyacid-oxoacid transhydrogenase, mitochondrial			554.342	0.509475	0.115801	4.39958	1.08459e-05	8.38701e-05	446.774	468.128	661.033	641.434
g14556			Cytochrome c oxidase subunit VIIc, Mitochondrial cytochrome c oxidase subunit VIIc (aka VIIIa)	IPR036636	Cytochrome c oxidase subunit VIIc superfamily	1570.46	0.664808	0.0727019	9.1443	6.00199e-20	2.61293e-18	1208.97	1220.56	1908.04	1944.26
g5596	K02263	COX4; cytochrome c oxidase subunit 4	Cytochrome c oxidase subunit IV signature, Mitochondrial cytochrome c oxidase subunit IV, Cytochrome c oxidase subunit 4 isoform 1, Cytochrome c oxidase subunit IV	IPR013288, IPR036639	Cytochrome c oxidase subunit IV, Cytochrome c oxidase subunit IV superfamily	1373.85	0.710712	0.0783267	9.07369	1.15057e-19	4.95223e-18	1020.85	1062.78	1667.11	1744.65
g12399			Cytochrome c oxidase, subunit Vb, Rubredoxin-like	IPR036972	Cytochrome c oxidase, subunit Vb superfamily	1293.84	0.753227	0.0835188	9.01865	1.90423e-19	7.98518e-18	964.091	962.305	1537.57	1711.38
g8690	K02264	COX5A; cytochrome c oxidase subunit 5a	Cytochrome c oxidase, subunit Va/VI, Cytochrome c oxidase subunit E	IPR036545	Cytochrome c oxidase, subunit Va/VI superfamily	961.254	0.713659	0.0897568	7.95103	1.84966e-15	5.82797e-14	735.434	721.17	1197.37	1191.04
g19876			Mitochondrial cytochrome c oxidase subunit VIa, Cytochrome c oxidase, subunit VIa	IPR036418	Cytochrome c oxidase, subunit VIa superfamily	1001.18	0.659948	0.0883887	7.46643	8.24011e-14	2.23778e-12	772.732	779.221	1205.84	1246.94
g6221			Mitochondrial cytochrome c oxidase subunit VIc, Mitochondrial cytochrome c oxidase subunit VIc/VIIs	IPR037169	Mitochondrial cytochrome c oxidase subunit VIc/VIIs superfamily	803.889	0.73311	0.10077	7.27508	3.46209e-13	8.71713e-12	572.454	634.838	991.55	1016.71
g11992	K02265	COX5B; cytochrome c oxidase subunit 5b	consensus disorder prediction, Rubredoxin-like, Cytochrome c oxidase subunit 5B, Cytochrome c oxidase, subunit Vb	IPR036972	Cytochrome c oxidase, subunit Vb superfamily	162.878	0.763254	0.209645	3.6407	0.000271898	0.00143048	124.87	116.846	215.502	194.293
g17127	K03946	NDUFA2; NADH dehydrogenase (ubiquinone) 1 alpha subcomplex subunit 2	NDUA2, Glutaredoxin, Thioredoxin-like	IPR036249, IPR016464	NADH dehydrogenase [ubiquinone] (complex I), alpha subcomplex, subunit 2, Thioredoxin-like superfamily	504.142	1.10307	0.123907	8.90238	5.46606e-19	2.17993e-17	320.283	320.024	654.98	721.281
g4875	K03966	NDUFB10; NADH dehydrogenase (ubiquinone) 1 beta subcomplex subunit 10				708	0.846153	0.109886	7.70027	1.35783e-14	3.97114e-13	480.829	530.644	858.375	962.151
g17268	K11353	NDUFA13; NADH dehydrogenase (ubiquinone) 1 alpha subcomplex subunit 13				546.97	0.836683	0.120852	6.92321	4.41536e-12	9.70358e-11	375.42	409.333	665.876	737.25
g12787	K03937	NDUFS4; NADH dehydrogenase (ubiquinone) Fe-S protein 4	atu1810 like domain, consensus disorder prediction	IPR038532	NADH dehydrogenase ubiquinone Fe-S protein 4-like superfamily	361.766	0.969644	0.144979	6.68818	2.25964e-11	4.63552e-10	256.226	232.948	458.849	499.041
g7220	K03938	NDUFS5; NADH dehydrogenase (ubiquinone) Fe-S protein 5				375.898	0.915046	0.139983	6.53684	6.2831e-11	1.22764e-09	255.415	265.694	506.066	476.418
g18229	K11352	NDUFA12; NADH dehydrogenase (ubiquinone) 1 alpha subcomplex subunit 12				406.449	0.849971	0.135843	6.257	3.92449e-10	6.85493e-09	291.903	288.022	497.591	548.28
g15088	K03944	NDUFV3; NADH dehydrogenase (ubiquinone) flavoprotein 3	consensus disorder prediction			183.309	1.12176	0.201076	5.57879	2.42197e-08	3.2615e-07	122.437	108.659	263.929	238.209
g19981	K03955	NDUFAB1; NADH dehydrogenase (ubiquinone) 1 alpha/beta subcomplex 1, acyl-carrier protein	ACP-like, Acyl carrier protein, Coil	IPR036736	ACP-like superfamily	528.224	0.63361	0.1293	4.90031	9.5687e-07	9.40057e-06	385.961	441.335	589.603	695.996
g16775	K03943	NDUFV2; NADH dehydrogenase (ubiquinone) flavoprotein 2 [EC:7.1.1.2]	Glutaredoxin, Thioredoxin-like, NDH-1_E, NADH-quinone oxidoreductase subunit E, NADH dehydrogenase flavoprotein 2, mitochondrial, consensus disorder prediction	IPR002023, IPR036249, IPR041921	NADH-quinone oxidoreductase subunit E-like, NADH-quinone oxidoreductase subunit E, N-terminal, Thioredoxin-like superfamily	325.237	0.698382	0.149441	4.67329	2.96408e-06	2.6127e-05	238.388	257.508	403.158	401.894
g11751	K03949	NDUFA5; NADH dehydrogenase (ubiquinone) 1 alpha subcomplex subunit 5				289.398	0.725171	0.157881	4.59314	4.36627e-06	3.71101e-05	218.117	218.063	347.466	373.948
g9157	K03941	NDUFS8; NADH dehydrogenase (ubiquinone) Fe-S protein 8 [EC:7.1.1.2]	4Fe-4S ferredoxins, NADH-quinone oxidoreductase subunit I 1			268.131	0.725235	0.164976	4.39601	1.10259e-05	8.4929e-05	197.845	206.155	317.199	351.325
g3134	K03960	NDUFB4; NADH dehydrogenase (ubiquinone) 1 beta subcomplex subunit 4				298.276	0.639888	0.156592	4.08635	4.38222e-05	0.000287262	222.982	243.367	374.101	352.656
g14208	K03939	NDUFS6; NADH dehydrogenase (ubiquinone) Fe-S protein 6	NADH dehydrogenase [ubiquinone] iron-sulfur protein 6, mitochondrial, q5lls5 like domains			238.198	0.622595	0.176792	3.52162	0.000428913	0.00212242	188.115	186.805	265.14	312.732
g18408	K03940	NDUFS7; NADH dehydrogenase (ubiquinone) Fe-S protein 7 [EC:7.1.1.2]	consensus disorder prediction, NADH-quinone oxidoreductase subunit B 2, HydA/Nqo6-like			408.182	0.468368	0.133129	3.51815	0.000434571	0.00214576	347.851	337.142	467.324	480.41
g3995	K03954	NDUFA10; NADH dehydrogenase (ubiquinone) 1 alpha subcomplex subunit 10	P-loop containing nucleoside triphosphate hydrolases, NDUAA, Coil	IPR015828, IPR027417	P-loop containing nucleoside triphosphate hydrolase, NADH dehydrogenase [ubiquinone] 1 alpha subcomplex subunit 10, mitochondrial	627.509	0.386307	0.11051	3.49569	0.000472846	0.00231571	565.157	523.202	720.357	701.319
g5860	K03951	NDUFA7; NADH dehydrogenase (ubiquinone) 1 alpha subcomplex subunit 7				320.649	0.538227	0.155576	3.45958	0.000541021	0.00258412	238.388	284.3	375.312	384.594
g19899	K11351	NDUFB11; NADH dehydrogenase (ubiquinone) 1 beta subcomplex subunit 11				416.393	0.45166	0.132803	3.40097	0.000671461	0.00310823	342.986	360.213	467.324	495.049
g19321	K03936	NDUFS3; NADH dehydrogenase (ubiquinone) Fe-S protein 3 [EC:7.1.1.2]	NADH:ubiquinone oxidoreductase, 30kDa subunit, Nqo5-like, NADH dehydrogenase iron-sulfur protein 3, mitochondrial	IPR037232	NADH:ubiquinone oxidoreductase, 30kDa subunit superfamily	425.903	0.430089	0.130725	3.29002	0.0010018	0.00437629	366.501	359.469	501.223	476.418
g12690	K03952	NDUFA8; NADH dehydrogenase (ubiquinone) 1 alpha subcomplex subunit 8	consensus disorder prediction			283.192	0.513412	0.164413	3.12269	0.00179207	0.00719477	213.251	253.042	324.463	342.009
g2837	K18161	NDUFAF4; NADH dehydrogenase [ubiquinone] 1 alpha subcomplex assembly factor 4	consensus disorder prediction, Coil			284.835	0.491636	0.159418	3.08394	0.00204281	0.00809037	229.468	244.111	345.045	320.717
g14398	K03956	NDUFA11; NADH dehydrogenase (ubiquinone) 1 alpha subcomplex subunit 11				376.263	0.437479	0.146135	2.99366	0.00275657	0.0103836	349.473	290.254	439.478	425.848
g11754	K03962	NDUFB6; NADH dehydrogenase (ubiquinone) 1 beta subcomplex subunit 6				435.808	0.375268	0.133161	2.81814	0.00483023	0.0167356	360.014	398.914	514.541	469.764
Kinases
g13357	K13024	PPIP5K, VIP; inositol-hexakisphosphate/diphosphoinositol-pentakisphosphate 1-kinase [EC:2.7.4.24]	consensus disorder prediction, Inositol hexakisphosphate and diphosphoinositol-pentakisphosphate kinase, Phosphoglycerate mutase-like	IPR029033	Histidine phosphatase superfamily	73.4388	-1.764	0.342208	-5.15477	2.53943e-07	2.80394e-06	111.085	116.102	39.9526	26.6155
g3994	K08886	TNK2, ACK1; activated CDC42 kinase 1 [EC:2.7.10.2 2.7.11.1]	SH3 Domains, SH3-domain, Transferase(Phosphotransferase) domain 1, Tyrosine-protein kinase PR2, Protein kinase-like (PK-like), Tyrosine kinase catalytic domain signature, Phosphorylase Kinase; domain 1, consensus disorder prediction	IPR001245, IPR036028, IPR011009	Protein kinase-like domain superfamily, SH3-like domain superfamily, Serine-threonine/tyrosine-protein kinase, catalytic domain	84.208	-1.4807	0.30771	-4.81199	1.49436e-06	1.42039e-05	118.383	129.498	42.3739	46.5772
g13286	K08892	FRK, PTK5; fyn-related kinase [EC:2.7.10.2]	SH3 Domains, SH3-domain, Transferase(Phosphotransferase) domain 1, Protein kinase-like (PK-like), Tyrosine-protein kinase, Tyrosine kinase catalytic domain signature, Phosphorylase Kinase; domain 1, SH2 domain	IPR001245, IPR011009, IPR036860, IPR036028	Protein kinase-like domain superfamily, SH3-like domain superfamily, SH2 domain superfamily, Serine-threonine/tyrosine-protein kinase, catalytic domain	175.125	-0.861678	0.205484	-4.19341	2.74797e-05	0.00019019	227.036	224.761	122.279	126.424
g607	K05688	PINK1; PTEN induced putative kinase 1 [EC:2.7.11.1]	Protein kinase-like (PK-like), Transferase(Phosphotransferase) domain 1	IPR011009	Protein kinase-like domain superfamily	277.346	-0.62772	0.162724	-3.85757	0.000114519	0.000670193	335.689	337.886	221.555	214.255
g3630	K04430	MAP2K4, MKK4; mitogen-activated protein kinase kinase 4 [EC:2.7.12.2]	Transferase(Phosphotransferase) domain 1, Protein kinase-like (PK-like), Dual specificity mitogen-activated protein kinase kinase 4, Phosphorylase Kinase; domain 1, consensus disorder prediction	IPR011009	Protein kinase-like domain superfamily	56.4528	-1.5437	0.400276	-3.85658	0.000114985	0.000672228	75.4083	93.0302	38.7419	18.6309
g13044	K06631	PLK1; polo-like kinase 1 [EC:2.7.11.21]	Transferase(Phosphotransferase) domain 1, Coil, Protein kinase-like (PK-like), Serine/threonine-protein kinase PLK, POLO box domain, Polo-box domain, Phosphorylase Kinase; domain 1	IPR011009, IPR036947	Protein kinase-like domain superfamily, POLO box domain superfamily	256.223	-0.654941	0.17167	-3.81513	0.000136113	0.000779368	330.013	296.952	200.973	196.955
g2465	K06632	WEE1; wee1-like protein kinase [EC:2.7.11.1]	Protein kinase-like (PK-like), Transferase(Phosphotransferase) domain 1, Phosphorylase Kinase; domain 1	IPR011009	Protein kinase-like domain superfamily	114.338	-0.983696	0.259256	-3.7943	0.000148059	0.000837265	164.601	139.173	75.0624	78.5158
g3728	K08864	TLK; tousled-like kinase [EC:2.7.11.1]	Transferase(Phosphotransferase) domain 1, Coil, Protein kinase-like (PK-like), Serine/threonine-protein kinase tousled-like 2, consensus disorder prediction	IPR011009	Protein kinase-like domain superfamily	122.131	-0.918527	0.252052	-3.6442	0.000268225	0.00141376	174.331	145.127	79.9051	89.162
g3958	K00910	ADRBK, GRK; beta-adrenergic-receptor kinase [EC:2.7.11.15]	G protein-coupled receptor kinase, Transferase(Phosphotransferase) domain 1, PH domain-like, Coil, Protein kinase-like (PK-like), Phosphorylase Kinase; domain 1, GPCR kinase signature, Regulator of G-protein signaling, RGS	IPR011009, IPR000239, IPR036305, IPR044926, IPR011993	Protein kinase-like domain superfamily, RGS domain superfamily, RGS, subdomain 2, GPCR kinase, PH-like domain superfamily	97.2605	-1.01427	0.280361	-3.61771	0.000297226	0.00154379	125.681	134.708	71.4303	57.2234
g442	K04368	MAP2K1, MEK1; mitogen-activated protein kinase kinase 1 [EC:2.7.12.2]	Transferase(Phosphotransferase) domain 1, Protein kinase-like (PK-like), Phosphorylase Kinase; domain 1, consensus disorder prediction, Dual specificity mitogen-activated protein kinase kinase 1	IPR011009	Protein kinase-like domain superfamily	136.191	-0.848665	0.23618	-3.5933	0.000326516	0.0016749	185.683	164.477	90.8013	103.801
g1877	K02178	BUB1; checkpoint serine/threonine-protein kinase [EC:2.7.11.1]	consensus disorder prediction, Checkpoint serine/threonine-protein kinase BUB1			112.661	-0.927469	0.259957	-3.56778	0.000360021	0.00182588	150.006	145.127	69.009	86.5004
g5448	K05096	FLT1, VEGFR1; FMS-like tyrosine kinase 1 [EC:2.7.10.1]	Transferase(Phosphotransferase) domain 1, TyrPK_CSF1-R, Protein kinase-like (PK-like), Immunoglobulins, Phosphorylase Kinase; domain 1, consensus disorder prediction, Receptor protein-tyrosine kinase, Immunoglobulin	IPR011009, IPR036179, IPR013783	Immunoglobulin-like fold, Immunoglobulin-like domain superfamily, Protein kinase-like domain superfamily	728.779	-0.367317	0.103287	-3.55629	0.000376127	0.00189074	833.546	808.991	653.769	618.811
g5581	K08864	TLK; tousled-like kinase [EC:2.7.11.1]	Transferase(Phosphotransferase) domain 1, Coil, Protein kinase-like (PK-like), Serine/threonine-protein kinase tousled-like 2, consensus disorder prediction	IPR011009	Protein kinase-like domain superfamily	374.241	-0.498611	0.140764	-3.54218	0.000396832	0.0019826	430.557	445.801	303.882	316.725
g2974	K00901	dgkA, DGK; diacylglycerol kinase (ATP) [EC:2.7.1.107]	Ubiquitin-like, Diacylglycerol/phorbol-ester binding signature, RNA-binding domain, RBD, Diacylglycerol kinase, NAD kinase/diacylglycerol kinase-like, consensus disorder prediction, Cysteine-rich domain	IPR020454, IPR016064, IPR029071, IPR046349, IPR035979, IPR017438	Diacylglycerol/phorbol-ester binding, NAD kinase/diacylglycerol kinase-like domain superfamily, RNA-binding domain superfamily, Ubiquitin-like domain superfamily, Inorganic polyphosphate/ATP-NAD kinase, N-terminal, C1-like domain superfamily	61.808	-1.24152	0.350842	-3.53868	0.000402127	0.00200466	85.9493	87.8205	37.5312	35.931
g11514	K08892	FRK, PTK5; fyn-related kinase [EC:2.7.10.2]	SH2 domain signature, Transferase(Phosphotransferase) domain 1, Coil, Protein kinase-like (PK-like), Tyrosine-protein kinase, Phosphorylase Kinase; domain 1, consensus disorder prediction, SH2 domain	IPR011009, IPR036860, IPR000980	Protein kinase-like domain superfamily, SH2 domain, SH2 domain superfamily	44.8442	-1.45278	0.422241	-3.44065	0.000580328	0.00274088	60.0023	71.4472	26.635	21.2924
g405	K08853	AAK; AP2-associated kinase [EC:2.7.11.1]	consensus disorder prediction, Protein kinase-like (PK-like), Transferase(Phosphotransferase) domain 1	IPR011009	Protein kinase-like domain superfamily	53.5099	-1.34568	0.391197	-3.43992	0.000581893	0.002746	68.9216	84.8436	36.3205	23.954
g5956	K00889	PIP5K; 1-phosphatidylinositol-4-phosphate 5-kinase [EC:2.7.1.68]	Phosphatidylinositol Phosphate Kinase II Beta, SAICAR synthase-like, phosphatidylinositol 4-phosphate 5-kinase type-1 gamma, consensus disorder prediction	IPR027484	Phosphatidylinositol-4-phosphate 5-kinase, N-terminal	97.0863	-0.936529	0.2765	-3.38709	0.000706395	0.00324885	123.248	131.731	64.1662	69.2004
g7280	K08886	TNK2, ACK1; activated CDC42 kinase 1 [EC:2.7.10.2 2.7.11.1]	UBA-like, Putative activated CDC42 kinase 1, Transferase(Phosphotransferase) domain 1, Protein kinase-like (PK-like), Tyrosine kinase catalytic domain signature, Phosphorylase Kinase; domain 1	IPR001245, IPR011009, IPR009060, IPR037085	Protein kinase-like domain superfamily, Cdc42 binding domain-like superfamily, UBA-like superfamily, Serine-threonine/tyrosine-protein kinase, catalytic domain	136.332	-0.766302	0.232028	-3.30263	0.000957834	0.00421329	175.142	168.199	96.8547	105.131
g19580	K08838	STK24_25_MST4; serine/threonine-protein kinase 24/25/MST4 [EC:2.7.11.1]	Serine/threonine-protein kinase 24, Transferase(Phosphotransferase) domain 1, Coil, Protein kinase-like (PK-like), Phosphorylase Kinase; domain 1, consensus disorder prediction, Probable Ste20-like kinase Don3	IPR011009, IPR046409	Protein kinase-like domain superfamily, Programmed cell death protein 10, dimerisation domain superfamily	38.5724	-1.53377	0.465226	-3.29682	0.000977867	0.00429478	52.7047	61.7721	14.5282	25.2847
g5585	K08819	CDK12_13; cyclin-dependent kinase 12/13 [EC:2.7.11.22 2.7.11.23]	CMGC/CDK/CRK7 protein kinase, variant, Transferase(Phosphotransferase) domain 1, Protein kinase-like (PK-like), cyclin-dependent kinase 12 isoform X2, Phosphorylase Kinase; domain 1, consensus disorder prediction	IPR011009	Protein kinase-like domain superfamily	117.709	-0.832577	0.253642	-3.28249	0.00102895	0.0044786	152.438	148.848	75.0624	94.4851
g8150	K17277	EPS8; epidermal growth factor receptor kinase substrate 8	SH3 Domains, SH3-domain, PH domain-like, Coil, Epidermal growth factor receptor kinase substrate 8, consensus disorder prediction	IPR036028, IPR011993	SH3-like domain superfamily, PH-like domain superfamily	142.431	-0.751722	0.229525	-3.27513	0.00105615	0.00457617	177.574	180.106	116.226	95.8159
g5873	K05129	MUSK; muscle, skeletal, receptor tyrosine kinase [EC:2.7.10.1]	muscle, skeletal receptor tyrosine-protein kinase, Muscle, skeletal, receptor tyrosine kinase, Predicted protein, Kringle domain signature, Transferase(Phosphotransferase) domain 1, Protein kinase-like (PK-like), Phosphorylase Kinase; domain 1, Kringle-like, Plasminogen Kringle 4	IPR013806, IPR011009, IPR036790, IPR038178	Kringle superfamily, Protein kinase-like domain superfamily, Kringle-like fold, Frizzled cysteine-rich domain superfamily	100.231	-0.873152	0.273496	-3.19256	0.00141018	0.00584468	123.248	136.196	76.2731	65.208
g18281	K15409	SRPK1; serine/threonine-protein kinase SRPK1 [EC:2.7.11.1]	Transferase(Phosphotransferase) domain 1, SRSF protein kinase 2 isoform X1, Coil, SRSF protein kinase 2 isoform X3, Protein kinase-like (PK-like), Phosphorylase Kinase; domain 1, consensus disorder prediction, Serine/threonine-protein kinase srpk2	IPR011009	Protein kinase-like domain superfamily	54.1075	-1.18425	0.376682	-3.1439	0.00166712	0.0067718	80.2734	69.9587	30.2671	35.931
g1891	K07298	STK11, LKB1; serine/threonine-protein kinase 11 [EC:2.7.11.1]	serine/threonine-protein kinase STK11, Transferase(Phosphotransferase) domain 1, Protein kinase-like (PK-like), Serine/threonine-protein kinase par-4, Phosphorylase Kinase; domain 1	IPR011009	Protein kinase-like domain superfamily	81.5927	-0.94207	0.30202	-3.11923	0.00181322	0.00726945	102.166	112.381	53.2701	58.5542
g14646	K04443	MAPKAPK2; mitogen-activated protein kinase-activated protein kinase 2 [EC:2.7.11.1]	MAP kinase activated protein kinase 2, Transferase(Phosphotransferase) domain 1, Coil, Protein kinase-like (PK-like), MAP kinase-activated protein kinase 3, Phosphorylase Kinase; domain 1, MAP kinase-activated protein kinase 2	IPR011009, IPR027442	Protein kinase-like domain superfamily, MAP kinase activated protein kinase, C-terminal	85.7274	-0.918689	0.299173	-3.07076	0.00213512	0.00839475	104.599	119.823	66.5876	51.9003
g18517	K06276	PDPK1; 3-phosphoinositide dependent protein kinase-1 [EC:2.7.11.1]	Phosphoinositide-dependent kinase 1, isoform F, 3-phosphoinositide-dependent protein kinase 2-like, Transferase(Phosphotransferase) domain 1, PH domain-like, Protein kinase-like (PK-like), Phosphorylase Kinase; domain 1, consensus disorder prediction, 3-phosphoinositide-dependent protein kinase 1	IPR011993, IPR011009	Protein kinase-like domain superfamily, PH-like domain superfamily	49.0351	-1.23016	0.404826	-3.03874	0.00237569	0.00916992	78.6517	58.7951	25.4244	33.2694
g4009	K08819	CDK12_13; cyclin-dependent kinase 12/13 [EC:2.7.11.22 2.7.11.23]	CMGC/CDK/CRK7 protein kinase, variant, Transferase(Phosphotransferase) domain 1, Protein kinase-like (PK-like), cyclin-dependent kinase 12 isoform X2, Phosphorylase Kinase; domain 1, consensus disorder prediction	IPR011009	Protein kinase-like domain superfamily	171.654	-0.627705	0.206627	-3.03787	0.00238257	0.00918403	200.278	216.574	138.018	131.747
g12130	K08838	STK24_25_MST4; serine/threonine-protein kinase 24/25/MST4 [EC:2.7.11.1]	Serine/threonine-protein kinase 24, Transferase(Phosphotransferase) domain 1, Coil, Protein kinase-like (PK-like), Phosphorylase Kinase; domain 1, consensus disorder prediction, Probable Ste20-like kinase Don3	IPR011009, IPR046409	Protein kinase-like domain superfamily, Programmed cell death protein 10, dimerisation domain superfamily	40.3523	-1.23016	0.433926	-2.83495	0.00458324	0.0159769	54.3264	58.7951	23.003	25.2847
RNAi pathway enzymes
g2929	K11593	ELF2C, AGO; eukaryotic translation initiation factor 2C	PAZ domain, Ribonuclease H-like, paz domain, Protein argonaute-2	IPR012337, IPR036085, IPR036397	PAZ domain superfamily, Ribonuclease H superfamily, Ribonuclease H-like superfamily	149.254	-1.48255	0.231673	-6.39932	1.56071e-10	2.91354e-09	214.062	225.505	76.2731	81.1773
g4004	K11592	DICER1, DCR1; endoribonuclease Dicer [EC:3.1.26.-]	dsRNA-binding domain-like, Putative endoribonuclease dicer, PAZ domain, Dicer dimerisation domain, endoribonuclease Dicer, paz domain, Ribonuclease III domain, RNase III domain-like, consensus disorder prediction, Putative Endoribonuclease Dicer, P-loop containing nucleoside triphosphate hydrolases	IPR027417, IPR036389, IPR038248, IPR036085	P-loop containing nucleoside triphosphate hydrolase, Dicer dimerisation domain superfamily, PAZ domain superfamily, Ribonuclease III, endonuclease domain superfamily	105.092	-1.12414	0.272318	-4.12805	3.6585e-05	0.000245175	154.871	133.219	61.7449	70.5311
g1133	K03685	rnc, DROSHA, RNT1; ribonuclease III [EC:3.1.26.3]	dsRNA-binding domain-like, Drosha ribonuclease III, Ribonuclease III domain, RNase III domain-like, consensus disorder prediction	IPR036389	Ribonuclease III, endonuclease domain superfamily	60.0933	-1.14396	0.374477	-3.05483	0.00225185	0.00875711	64.8674	100.473	35.1098	39.9233
